# Supplementary material for: Aptamer-Coated PLGA Nanoparticles Selectively Internalize into Epithelial Ovarian Cancer Cells In Vitro and In Vivo
Source: Biomolecules. 2025 Aug 4;15(8):1123. doi: 10.3390/biom15081123 (PMC12383946; doi:10.3390/biom15081123)
Supplement: Supplementary file 1 [file biomolecules-15-01123-s001.zip]

Archive with 2 entries (2 files):
- biomolecules-3761562-original-images.pdf
- biomolecules-3761562-supplementary.pdf
